# Supplementary material for: Dietary Quality Changes Among Cancer Survivors Compared with Age at Cancer Diagnosis: Using the Korean National Health and Nutrition Examination Surveys (KNHANES 2019–2021)
Source: Nutrients. 2026 Jul 4;18(13):2172. doi: 10.3390/nu18132172 (PMC13363523; doi:10.3390/nu18132172)
Supplement: Supplementary file 1 [file nutrients-18-02172-s001.zip]

Archive with 1 entries (1 files):
- nutrients-4380939-supplementary.pdf
